# Supplementary material for: Bilateral Perivascular Chorioretinal Atrophy Resembling Pigmented Paravenous Chorioretinal Atrophy Post COVID-19 Infection: A Case Report and Comprehensive Immune Profiling
Source: Vaccines (Basel). 2024 Aug 2;12(8):878. doi: 10.3390/vaccines12080878 (PMC11360358; doi:10.3390/vaccines12080878)
Supplement: Supplementary file 1 [file vaccines-12-00878-s001.zip]

Archive with 1 entries (1 files):
- vaccines-3091242-supplementary.pdf
